# Supplementary material for: Perioperative and Oncological Outcome in Patients Undergoing Curative-Intent Liver Resection for Cholangiocarcinoma in the Context of Osteopenia
Source: Cancers (Basel). 2025 Jul 1;17(13):2213. doi: 10.3390/cancers17132213 (PMC12248797; doi:10.3390/cancers17132213)
Supplement: Supplementary file 1 [file cancers-17-02213-s001.zip]

Archive with 1 entries (1 files):
- cancers-3685674-supplementary.pdf
